# Supplementary material for: Structural insight into the molecular mechanism of p53-mediated mitochondrial apoptosis
Source: Nat Commun. 2021 Apr 16;12:2280. doi: 10.1038/s41467-021-22655-6 (PMC8052441; doi:10.1038/s41467-021-22655-6)
Supplement: Supplementary file 4 — Source Data [file 41467_2021_22655_MOESM4_ESM.xlsx]

## Sheet: Figure 1e
Data for Fig. 1e
p53-DT to BCL-xL
	Kd (μM)	Mean Kd (μM)	SD	SEM	ΔH (kJ/mol)	Mean ΔH (kJ/mol)	SD	SEM	ΔS (J/mol·K)	Mean ΔS (J/mol·K)	SD	SEM	TΔS (kJ/mol)	Mean TΔS (kJ/mol)	SEM	n
	3.817	4.039	0.634813	0.36651	-137.2	-306.367	147.788	85.3255	-359.7	-925.9	494.374	285.427	-107.191	-275.918	85.0573	1.953
	3.545				-371.5				-1146				-341.508			1.92
	4.755				-410.4				-1272				-379.056			1.9

## Sheet: Figure 4a
Fig. 4a

## Sheet: Figure 4b
Fig. 4b

## Sheet: Figure 4c
Data for Fig. 4c
	Kd (μM)	Mean Kd (μM)	SD	SEM	ΔH (kJ/mol)	Mean ΔH (kJ/mol)	SD	SEM	ΔS (J/mol·K)	Mean ΔS (J/mol·K)	SD	SEM	TΔS (kJ/mol)	Mean TΔS (kJ/mol)	SEM	n
p53-DT and mutants to BCLxL
WT	3.817	4.039	0.634813	0.36651	-137.2	-306.367	147.788	85.3255	-359.7	-925.9	494.374	285.427	-107.191	-275.918	85.0573	1.953
	3.545				-371.5				-1146				-341.508			1.92
	4.755				-410.4				-1272				-379.056			1.9
Y107A	37.31	28.5233	7.61752	4.39798	-998.1	-858.067	249.418	144.001	-3269	-2785	838.313	484	-974.162	-829.93	144.232	2.2
	24.48				-1006				-3269				-974.162			1.778
	23.78				-570.1				-1817				-541.466			1.9
H178A	62.42	49.42	11.2673	6.50519	-985.4	-959	57.8129	33.3783	-3225	-3136	191.679	110.666	-961.05	-934.528	32.9785	1.848
	42.47				-892.7				-2916				-868.968			1.731
	43.37				-998.9				-3267				-973.566			1.809
R248A	47.8	48.2133	0.606822	0.350349	-828.4	-943.067	99.3695	57.371	-2695	-2778.33	445.879	257.429	-803.11	-827.943	76.7137	2.093
	47.93				-996.8				-3260				-971.48			2.02
	48.91				-1004				-2380				-709.24			1.7
R273A	27.84	20.7567	6.24029	3.60283	-122.8	-191.967	101.912	58.8388	-324.6	-552.033	341.478	197.153	-96.7308	-164.506	58.7515	1.964
	18.36				-144.1				-386.8				-115.266			2.193
	16.07				-309				-944.7				-281.521			1.782

## Sheet: Figure 5b
Apoptosis dada: (Figure 5b)
% Annexin V+
	WT	H178A	R248A	R273C
1	21.395	5.2138	5.88294	12.0748
2	28.0484	13.5086	11.3789	13.5086
3	30.7184	9.43321	9.45255	10.197

## Sheet: Figure 5c
Fig.5c

## Sheet: Supplementary Figure 4
Supplementary Fig. 4

## Sheet: Supplementary Figure 5
Supplementary Fig. 5
p53-DBD to BCL-Xl	Kd (μM)	Mean Kd (μM)	SD	SEM	ΔH (kJ/mol)	Mean ΔH (kJ/mol)	SD	SEM	ΔS (J/mol·K)	Mean ΔS (J/mol·K)	SD	SEM	TΔS (kJ/mol)	Mean TΔS (kJ/mol)	SEM	n
	68.13	37.4167	26.7786	15.4606	-440.3	-370.3	61.6844	35.6135	-1422	-1170.33	220.073	127.059	-423.756	-348.759	37.8637	2.439
	18.96				-323.9				-1014				-302.172			2.224
	25.16				-346.7				-1075				-320.35			1.974

## Sheet: Supplementary Figure 14
Supplementary Fig. 14
p53-DT to BCL2	Kd (μM)	Mean Kd (μM)	SD	SEM	ΔH (kJ/mol)	Mean ΔH (kJ/mol)	SD	SEM	ΔS (J/mol·K)	Mean ΔS (J/mol·K)	SD	SEM	TΔS (kJ/mol)	Mean TΔS (kJ/mol)	SEM	n
	3.098	3.31333	1.44905	0.836609	-459.9	-459.333	137.751	79.5305	-1463	-1440.9	440.566	254.361	-435.974	-429.388	75.7995	1.6
	4.858				-596.8				-1870				-557.26			1.739
	1.984				-321.3				-989.7				-294.931			1.913
